# Supplementary material for: Lateral Inhibition in the Human Visual System in Patients with Glaucoma and Healthy Subjects: A Case-Control Study
Source: PLoS One. 2016 Mar 8;11(3):e0151006. doi: 10.1371/journal.pone.0151006 (PMC4783060; doi:10.1371/journal.pone.0151006)
Supplement: S1 File — (XLS) [file pone.0151006.s001.xls]

## Sheet: Sheet1
number	OAG	AGE	SEX	Z	CS1	CS4	CS41	PUPIL	MD
1	1	68	0	3.5	2.02	2.23	0.21	NA	-25.2
2	1	69	0	-2.5	2.11	2.38	0.27	NA	-27.1
3	1	72	0	-2.75	1.75	2.01	0.26	NA	-20.4
4	1	76	0	-4.5	1.65	1.73	0.08	6	-26.3
5	1	70	0	-14.5	1.83	2.2	0.37	3.5	-29.2
6	1	65	0	-0.5	2	2.3	0.3	4.5	-24.6
7	1	83	0	-3.25	2.14	2.83	0.69	2.5	-22.7
8	1	80	1	0.25	1.78	2.06	0.28	6	-26.8
9	1	62	0	-3.5	1.72	2.1	0.38	4	-28.1
10	1	59	0	1	1.86	2.09	0.23	4	-13.2
11	1	71	0	-1	2.08	2.33	0.25	4	-20.1
12	1	67	0	-4	2.28	2.48	0.2	6	-18.2
13	1	70	0	-1	1.98	1.93	-0.05	4	-17.9
14	1	73	0	-0.5	1.81	2.19	0.38	4	-13.8
15	1	72	1	-8.75	1.78	2.11	0.33	5	-28.8
17	1	69	1	-8.75	1.42	1.7	0.28	5	-24.2
18	1	51	1	-4	2.1	2.25	0.15	5	-15.2
19	1	69	1	-7.3	2.36	2.14	-0.22	NA	-13
1	0	50	0	-2.5	2.12505	2.6594	0.53435	NA	NA
2	0	46	1	-1	2.08395	2.475	0.39105	NA	NA
3	0	45	1	-5.5	1.77485	2.4219	0.64705	NA	NA
4	0	53	0	0.5	2.0563	2.57505	0.51875	NA	NA
6	0	43	1	NA	2.14065	2.9438	0.80315	NA	NA
7	0	55	1	-3.25	1.9969	2.4844	0.4875	NA	NA
8	0	51	1	NA	2.20625	2.63	0.41875	NA	NA
9	0	51	1	-2	1.8094	2.17	0.3594	NA	NA
10	0	53	0	-3	1.8969	2.3	0.4031	NA	NA
11	0	53	0	-2.25	2.0313	2.34	0.3125	NA	NA
12	0	54	1	-2.6	1.9125	2.13	0.2125	NA	NA
13	0	64	1	-1.5	2.3719	2.48	0.1031	NA	NA
14	0	62	0	-4.5	2.0563	2.39	0.3375	NA	NA
15	0	41	1	-4.5	2.15005	2.54	0.39375	NA	NA
16	0	45	1	-5	1.7344	1.86	0.125	NA	NA
17	0	58	1	-3	2.5125	2.8	0.29065	NA	NA
18	0	62	1	-5	2.0563	2.43	0.3781	NA	NA
19	0	65	1	NA	2.2344	2.55	0.31875	NA	NA
20	0	58	1	-3.75	2.1063	2.37	0.2617	NA	NA
21	0	59	0	1.25	1.75625	2.31	0.55315	NA	NA
22	0	52	1	-3.5	1.85315	2.51	0.65625	NA	NA
23	0	56	1	-2.25	2.11255	2.47	0.3531	NA	NA
24	0	53	1	-3	2.0219	2.38	0.35625	NA	NA
25	0	55	0	-3	2.11565	2.5	0.3844	NA	NA
26	0	45	1	5.25	2.3813	2.76	0.375	NA	NA
27	0	70	1	0.5	1.9875	2.18	0.1875	NA	NA
28	0	64	1	-3.5	2.1844	2.6	0.41875	NA	NA
29	0	64	0	NA	2.225	2.26	0.0313	NA	NA
30	0	57	1	-1	2.1969	2.65	0.4531	NA	NA
31	0	57	1	-1.5	1.93125	2.18	0.25005	NA	NA
32	0	62	1	-7.25	1.8719	2.26	0.3875	NA	NA
33	0	66	0	-2	2.18125	2.78	0.60005	NA	NA
34	0	42	1	-2.5	1.9438	2.53	0.58745	8	NA
35	0	64	1	-4.75	2.34375	2.68	0.3375	4	NA
36	0	67	1	-3.75	1.95005	2.45	0.49685	4	NA
37	0	44	0	-0.75	2.22505	2.55	0.325	5	NA
38	0	58	1	-0.75	2.34375	2.72	0.3719	4	NA
39	0	48	1	-2	2.175	2.51	0.3344	7	NA
40	0	44	0	-4.75	2.06565	2.73	0.65935	7	NA
41	0	43	1	-2.75	2.0469	2.49	0.44375	5	NA
42	0	60	0	-12.5	1.8438	2.13	0.2906	4	NA
43	0	67	1	3.13	2.12505	2.32	0.19685	3	NA
44	0	66	1	3.5	1.9719	1.93	-0.0375	5	NA
45	0	66	0	-1.75	2.5063	2.69	0.1812	NA	NA
46	0	43	1	-7.5	2.32505	2.48	0.1531	6	NA
47	0	68	0	-8.75	2.35005	2.67	0.31875	4	NA
48	0	45	1	-0.5	2.20315	2.53	0.32815	6	NA
49	0	47	0	-1	1.9813	2.36	0.375	5	NA
50	0	48	0	-1	2.01255	2.32	0.30625	6	NA
51	0	49	0	-7	2.4125	2.69	0.2813	6	NA
